# Supplementary material for: (E)-3-Dimethyl­amino-1-(2-thien­yl)prop-2-en-1-one
Source: Acta Crystallogr Sect E Struct Rep Online. 2009 Jul 11;65(Pt 8):o1847. doi: 10.1107/S1600536809025331 (PMC2977183; doi:10.1107/S1600536809025331)
Supplement: Supplementary file 2 [file e-65-o1847-Isup2.hkl]

# 
# h,k,l, Fc-squared, Fo-squared, sigma(Fo-squared) and status flag 
# 
data_I
_shelx_title ' 5 in P2(1)/n' 
_shelx_refln_list_code          4 
_shelx_F_calc_maximum      122.28 
_exptl_crystal_F_000       456.00 
_reflns_d_resolution_high  0.8409 
 
loop_ 
 _symmetry_equiv_pos_as_xyz 
 'x, y, z' 
 '-x+1/2, y+1/2, -z+1/2' 
 '-x, -y, -z' 
 'x-1/2, -y-1/2, z-1/2' 
 
_cell_length_a     5.9618 
_cell_length_b     8.1241 
_cell_length_c    19.4488 
_cell_angle_alpha  90.000 
_cell_angle_beta   92.910 
_cell_angle_gamma  90.000 
 
_shelx_F_squared_multiplier     1.000 
 
loop_ 
 _refln_index_h 
 _refln_index_k 
 _refln_index_l 
 _refln_F_squared_calc 
 _refln_F_squared_meas 
 _refln_F_squared_sigma 
 _refln_observed_status 
   2   0   0        2.87        4.33      1.40 o 
   4   0   0       10.73       12.78      2.45 o 
   6   0   0        2.42        4.99      3.59 o 
   1   1   0     3238.32     3239.10     38.08 o 
   2   1   0      222.92      224.28      3.99 o 
   3   1   0      188.59      141.61      5.47 o 
   4   1   0       40.37       40.55      2.36 o 
   5   1   0       45.27       40.99      3.64 o 
   6   1   0        0.07        2.38      1.98 o 
   7   1   0        8.87       18.41      4.67 o 
   0   2   0      246.14      262.32      5.06 o 
   1   2   0     2715.36     2823.27     48.73 o 
   2   2   0      373.66      354.78      4.89 o 
   3   2   0       22.43       32.75      2.10 o 
   4   2   0        1.75        0.00      1.91 o 
   5   2   0      223.65      227.97      7.79 o 
   6   2   0       91.93      102.58      5.91 o 
   1   3   0      153.87      168.74      3.43 o 
   2   3   0       13.54       12.82      1.86 o 
   3   3   0      761.47      738.89     18.40 o 
   4   3   0       35.86       46.46      3.74 o 
   5   3   0      175.51      160.04      6.61 o 
   6   3   0       12.95       13.47      3.23 o 
   0   4   0       91.20       95.43      3.61 o 
   1   4   0      296.56      292.46      5.42 o 
   2   4   0       63.48       58.81      3.47 o 
   3   4   0        0.12        0.00      1.46 o 
   4   4   0       89.31       91.16      5.11 o 
   5   4   0       22.40       23.80      3.58 o 
   6   4   0       99.76       99.54      6.58 o 
   1   5   0       92.88       84.47      3.24 o 
   2   5   0       30.65       30.96      4.72 o 
   3   5   0      116.41      121.04      5.70 o 
   4   5   0       22.63       20.82      3.29 o 
   5   5   0        0.07        0.00      2.27 o 
   6   5   0       12.97       18.06      4.12 o 
   0   6   0      458.41      443.53     13.56 o 
   1   6   0       55.35       60.43      4.02 o 
   2   6   0      165.41      164.47      9.07 o 
   3   6   0       53.40       55.41      5.54 o 
   4   6   0       36.71       39.18      4.29 o 
   5   6   0        2.36        2.86      2.74 o 
   1   7   0      116.47      112.69      6.85 o 
   2   7   0      137.47      141.84      6.56 o 
   3   7   0        5.49        6.24      2.75 o 
   4   7   0        1.61        1.76      3.36 o 
   0   8   0       77.19       76.33     13.00 o 
   1   8   0       11.73       20.87      5.98 o 
   2   8   0        2.10        3.71      3.34 o 
   3   8   0       32.66       36.08      6.14 o 
   1   9   0        0.10        0.00      5.18 o 
   2   9   0        0.00        5.30      5.20 o 
  -7   0   1       15.39       14.24      5.45 o 
  -5   0   1      508.77      511.11     12.67 o 
  -3   0   1      117.25      133.55      6.01 o 
  -1   0   1     1882.06     1968.72     33.42 o 
   1   0   1    10285.19     9695.29    271.34 o 
   3   0   1      242.31      251.22      6.54 o 
   5   0   1      390.75      384.34     10.60 o 
   7   0   1       38.99       61.36     11.60 o 
  -7   1   1        1.59        8.60      3.87 o 
  -6   1   1       30.12       32.53      4.79 o 
  -5   1   1        0.22        0.00      1.42 o 
  -4   1   1      630.90      590.16      9.75 o 
  -3   1   1      781.66      851.60     15.96 o 
  -2   1   1     1299.37     1219.56     16.55 o 
  -1   1   1      924.57      924.26     13.88 o 
   0   1   1      674.75      702.84      8.12 o 
   1   1   1      192.58      105.64      5.11 o 
   2   1   1       87.36       62.76      2.21 o 
   3   1   1     1136.51     1231.67     14.05 o 
   4   1   1      120.18      102.60      3.41 o 
   5   1   1      120.78      110.93      5.21 o 
   6   1   1       92.03       78.15      5.14 o 
   7   1   1        1.06        4.14      6.26 o 
  -6   2   1        0.01        2.24      2.51 o 
  -5   2   1      409.72      395.71     10.11 o 
  -4   2   1        0.01        0.34      1.48 o 
  -3   2   1      189.32      188.65      4.47 o 
  -2   2   1      278.73      292.45      7.26 o 
  -1   2   1      125.76       93.13      2.49 o 
   0   2   1        4.47        5.42      0.77 o 
   1   2   1       18.05        9.15      1.63 o 
   2   2   1      105.96      121.46      3.06 o 
   3   2   1       84.84      106.93      2.87 o 
   4   2   1       23.80       21.62      2.27 o 
   5   2   1      307.28      311.46     10.15 o 
   6   2   1        9.77       12.47      2.97 o 
  -6   3   1      121.61      106.59      6.35 o 
  -5   3   1        0.39        1.82      2.59 o 
  -4   3   1      102.64       82.75      4.68 o 
  -3   3   1      211.33      217.08      5.69 o 
  -2   3   1      502.42      497.30      8.45 o 
  -1   3   1        8.55        9.36      1.02 o 
   0   3   1       98.58       90.61      2.44 o 
   1   3   1      607.50      623.27      8.49 o 
   2   3   1     1245.95     1182.39     17.41 o 
   3   3   1        2.65        2.13      1.27 o 
   4   3   1      352.24      324.96      8.48 o 
   5   3   1        8.94        7.16      2.53 o 
   6   3   1       11.98        8.99      3.14 o 
  -6   4   1        0.01        0.00      3.19 o 
  -5   4   1      313.18      300.24      9.51 o 
  -4   4   1       33.36       32.23      3.55 o 
  -3   4   1        0.28        0.34      1.71 o 
  -2   4   1      448.39      471.22      9.72 o 
  -1   4   1      345.59      372.93      5.89 o 
   0   4   1      644.78      653.33      8.34 o 
   1   4   1      362.22      334.35      5.93 o 
   2   4   1      346.45      374.88      8.45 o 
   3   4   1        3.27        0.00      1.77 o 
   4   4   1        3.47        2.81      2.11 o 
   5   4   1       17.83       19.68      3.34 o 
   6   4   1        4.01        9.10      3.38 o 
  -6   5   1        0.49        1.36      3.04 o 
  -5   5   1       12.78       11.58      3.28 o 
  -4   5   1       90.10       86.99      5.53 o 
  -3   5   1       67.31       74.03      4.68 o 
  -2   5   1      236.86      218.96      6.98 o 
  -1   5   1        5.47        2.08      1.35 o 
   0   5   1       17.07       17.37      1.57 o 
   1   5   1        4.39        6.46      2.23 o 
   2   5   1      117.98      121.90      5.83 o 
   3   5   1      114.95      118.61      5.52 o 
   4   5   1        7.49        4.92      2.34 o 
   5   5   1       35.38       40.27      4.44 o 
   6   5   1        7.43        7.09      4.18 o 
  -5   6   1        5.33        9.30      3.19 o 
  -4   6   1        0.17        2.37      2.45 o 
  -3   6   1       23.06       28.77      3.59 o 
  -2   6   1        6.01        2.59      2.10 o 
  -1   6   1       93.69       93.22      4.77 o 
   0   6   1        2.93        1.84      2.29 o 
   1   6   1      150.60      167.57      6.03 o 
   2   6   1      108.48      101.41      5.32 o 
   3   6   1       63.27       63.49      4.75 o 
   4   6   1       79.64       77.84      5.51 o 
   5   6   1       50.60       61.71      5.52 o 
  -4   7   1        7.06        8.15      3.09 o 
  -3   7   1       25.53       39.54      7.32 o 
  -2   7   1       22.91       27.17      3.71 o 
  -1   7   1        2.49        7.22      3.02 o 
   0   7   1      110.54       97.24      9.01 o 
   1   7   1       22.09       17.13      3.65 o 
   2   7   1       62.99       69.71      4.96 o 
   3   7   1      188.78      181.20      7.78 o 
   4   7   1        2.68        3.53      2.91 o 
  -3   8   1        0.01        0.00      2.73 o 
  -2   8   1        7.35        5.95      3.66 o 
  -1   8   1        0.05        3.28      4.59 o 
   0   8   1        6.97       13.40      5.61 o 
   1   8   1        4.58        8.36      5.10 o 
   2   8   1       44.74       53.53      6.00 o 
   3   8   1       44.91       46.14      6.03 o 
  -2   9   1       18.94       23.69      7.03 o 
  -1   9   1        8.62       10.64      5.69 o 
   0   9   1        8.67       10.37     10.36 o 
   1   9   1        1.45        4.58      5.08 o 
   2   9   1        0.35        0.00      4.70 o 
  -6   0   2       67.28       70.51      7.31 o 
  -4   0   2       24.90       23.17      3.84 o 
  -2   0   2      319.00      364.97      9.37 o 
   0   0   2      533.82      538.49      9.77 o 
   2   0   2     2407.26     2229.81     39.06 o 
   4   0   2       13.77       23.42      6.17 o 
   6   0   2       73.44       78.59     10.59 o 
  -7   1   2       36.38       43.05      5.88 o 
  -6   1   2       75.95       68.36      4.50 o 
  -5   1   2       42.48       38.11      4.08 o 
  -4   1   2       89.42       95.17      5.26 o 
  -3   1   2      875.94      800.56     12.98 o 
  -2   1   2      321.64      316.45      6.12 o 
  -1   1   2     1782.55     1694.10     21.00 o 
   0   1   2       72.05       98.39      2.44 o 
   1   1   2     2463.28     2489.19     26.29 o 
   2   1   2       14.80       21.95      1.24 o 
   3   1   2      387.75      397.29      7.44 o 
   4   1   2      192.10      193.44      5.84 o 
   5   1   2      222.06      215.68      6.92 o 
   6   1   2        2.98        4.73      2.47 o 
  -6   2   2       13.76       18.24      3.43 o 
  -5   2   2      136.35      124.60      5.41 o 
  -4   2   2      117.25      107.13      9.56 o 
  -3   2   2      216.67      231.78      7.25 o 
  -2   2   2       34.49       43.72      2.82 o 
  -1   2   2     1725.86     1708.82     28.58 o 
   0   2   2    14586.14    13354.90    134.20 o 
   1   2   2     2395.23     2474.95     26.76 o 
   2   2   2      507.16      510.99      7.60 o 
   3   2   2       57.77       53.71      2.41 o 
   4   2   2       35.14       36.09      2.71 o 
   5   2   2       13.40        9.17      3.14 o 
   6   2   2      110.48      119.89      6.27 o 
  -6   3   2        1.01        0.00      2.55 o 
  -5   3   2      235.64      203.83     14.65 o 
  -4   3   2        7.77        5.34      2.57 o 
  -3   3   2       20.95       15.19      2.76 o 
  -2   3   2      238.35      265.11      5.71 o 
  -1   3   2      175.44      156.89      3.81 o 
   0   3   2        5.07        7.85      1.05 o 
   1   3   2      634.55      627.18     10.33 o 
   2   3   2       14.48       20.16      1.39 o 
   3   3   2      895.22      876.85     12.56 o 
   4   3   2        0.75        0.00      2.04 o 
   5   3   2      183.64      174.56      6.77 o 
   6   3   2        0.77        0.00      2.60 o 
  -6   4   2        4.97        0.00      3.30 o 
  -5   4   2        5.91        5.97      3.12 o 
  -4   4   2      485.91      512.77     11.86 o 
  -3   4   2      288.09      304.65      9.57 o 
  -2   4   2      335.28      350.35     10.36 o 
  -1   4   2        4.57        7.89      2.11 o 
   0   4   2      139.70      121.53      3.32 o 
   1   4   2       30.95       33.08      2.63 o 
   2   4   2      153.48      133.13      4.80 o 
   3   4   2        9.34        4.60      2.24 o 
   4   4   2        0.21        0.00      1.66 o 
   5   4   2       36.10       30.43      3.75 o 
   6   4   2       70.16       75.67      7.03 o 
  -6   5   2        3.75        5.51      3.34 o 
  -5   5   2        9.54        7.40      2.97 o 
  -4   5   2       26.69       22.40      3.34 o 
  -3   5   2      352.93      333.92      9.13 o 
  -2   5   2      391.64      379.32     10.84 o 
  -1   5   2       14.92       20.31      3.02 o 
   0   5   2      256.06      262.48      4.97 o 
   1   5   2       69.17       85.12      4.14 o 
   2   5   2       12.59       16.76      2.67 o 
   3   5   2       55.06       51.52      4.08 o 
   4   5   2       16.39       17.97      3.05 o 
   5   5   2       32.89       31.76      4.13 o 
  -5   6   2        0.14        1.66      2.82 o 
  -4   6   2       23.56       26.20      3.89 o 
  -3   6   2       11.41       11.00      2.83 o 
  -2   6   2        1.49        2.79      2.14 o 
  -1   6   2       56.22       48.02      3.72 o 
   0   6   2       70.33       84.93      4.29 o 
   1   6   2      171.44      181.83      7.29 o 
   2   6   2        0.14        0.00      1.96 o 
   3   6   2        1.41        3.68      2.28 o 
   4   6   2        4.09        5.90      2.68 o 
   5   6   2        5.53        2.24      2.84 o 
  -4   7   2        5.30        1.89      2.77 o 
  -3   7   2        9.75        9.96      3.63 o 
  -2   7   2       67.09       66.57      4.94 o 
  -1   7   2       38.11       43.46      4.89 o 
   0   7   2        3.03        1.54      4.02 o 
   1   7   2        0.24        3.46      3.00 o 
   2   7   2        3.97        3.15      2.27 o 
   3   7   2       92.50      105.87      6.23 o 
   4   7   2        4.61        4.81      2.90 o 
  -3   8   2        7.49        7.59      3.76 o 
  -2   8   2        2.55        0.00      3.45 o 
  -1   8   2       19.01       20.25      5.87 o 
   0   8   2       90.33      105.88     10.31 o 
   1   8   2        4.96        0.00      4.33 o 
   2   8   2       55.68       53.99     10.07 o 
   3   8   2       10.58        8.90      3.91 o 
  -2   9   2       73.37       67.26      9.61 o 
  -1   9   2       20.15       30.15      7.26 o 
   0   9   2        3.57        0.00      4.64 o 
   1   9   2       10.56       16.76      6.29 o 
   2   9   2        1.89        3.39      5.58 o 
  -7   0   3       18.75       15.33      5.84 o 
  -5   0   3      930.82      932.41     28.57 o 
  -3   0   3      177.13      165.63      8.90 o 
  -1   0   3     3480.18     3604.80     60.11 o 
   1   0   3      649.56      773.00     14.21 o 
   3   0   3        0.47        0.11      1.09 o 
   5   0   3      437.14      440.31     11.40 o 
  -7   1   3        0.23        0.00      3.41 o 
  -6   1   3       81.98       83.05      5.22 o 
  -5   1   3       86.24       98.65      5.24 o 
  -4   1   3      527.21      521.29     12.68 o 
  -3   1   3        5.24        1.06      2.04 o 
  -2   1   3     3068.50     2933.81     36.28 o 
  -1   1   3        0.07        0.00      0.93 o 
   0   1   3     3510.15     3283.27    222.14 o 
   1   1   3     2998.68     3125.18     32.75 o 
   2   1   3      303.92      281.95      5.06 o 
   3   1   3      123.46      150.68      3.51 o 
   4   1   3      190.23      184.05      4.46 o 
   5   1   3        7.48        3.23      1.80 o 
   6   1   3        0.87        1.41      3.11 o 
  -6   2   3       19.24       13.11      3.18 o 
  -5   2   3      507.38      491.45     13.80 o 
  -4   2   3        0.04        2.39      1.86 o 
  -3   2   3       35.72       34.53      2.63 o 
  -2   2   3       35.16       37.96      2.28 o 
  -1   2   3       12.71        5.56      1.10 o 
   0   2   3    14952.51    14418.28    144.83 o 
   1   2   3     7367.56     7118.59     81.12 o 
   2   2   3       15.69       11.83      1.27 o 
   3   2   3        1.09        0.53      1.02 o 
   4   2   3      106.79      114.71      4.66 o 
   5   2   3       23.34       26.49      3.79 o 
   6   2   3       31.24       26.20      6.26 o 
  -6   3   3        4.41        5.62      2.97 o 
  -5   3   3       22.22       21.71      3.47 o 
  -4   3   3       31.75       27.26      8.91 o 
  -3   3   3       92.84      114.38      4.40 o 
  -2   3   3      161.26      128.77      4.25 o 
  -1   3   3      162.93      163.50      4.12 o 
   0   3   3      745.26      735.15      9.79 o 
   1   3   3        0.22        0.62      0.79 o 
   2   3   3      180.36      190.42      4.16 o 
   3   3   3      208.18      216.53      5.11 o 
   4   3   3        4.74        5.76      2.16 o 
   5   3   3        4.70        5.55      2.72 o 
   6   3   3        7.16        9.86      5.99 o 
  -6   4   3        8.99       10.35      3.45 o 
  -5   4   3        9.12        9.59      3.48 o 
  -4   4   3       19.72       20.61      4.43 o 
  -3   4   3      175.23      186.44      7.51 o 
  -2   4   3       83.29       80.67      4.73 o 
  -1   4   3      806.29      777.96     12.32 o 
   0   4   3      171.94      178.05      4.18 o 
   1   4   3     1140.38     1163.89     14.86 o 
   2   4   3        1.82        2.29      1.59 o 
   3   4   3       48.76       50.25      3.72 o 
   4   4   3        1.09        0.00      1.86 o 
   5   4   3        6.09        5.65      2.63 o 
   6   4   3       18.54       14.15      5.58 o 
  -6   5   3       14.18       15.25      3.90 o 
  -5   5   3        0.40        0.00      2.49 o 
  -4   5   3       60.27       52.15      4.55 o 
  -3   5   3       72.95       82.26      5.92 o 
  -2   5   3      466.58      438.18     11.84 o 
  -1   5   3        1.09        2.52      2.04 o 
   0   5   3      671.17      686.79     10.44 o 
   1   5   3       36.80       36.52      3.62 o 
   2   5   3      305.47      297.26      8.79 o 
   3   5   3      197.02      198.81      7.42 o 
   4   5   3        9.74       10.88      2.75 o 
   5   5   3       36.83       43.12      7.27 o 
  -5   6   3       53.85       64.59      5.90 o 
  -4   6   3       36.60       40.39      6.96 o 
  -3   6   3       26.16       30.23      4.93 o 
  -2   6   3        4.92        3.13      2.74 o 
  -1   6   3        3.79        2.44      2.70 o 
   0   6   3        0.59        0.00      1.67 o 
   1   6   3      109.90      114.35      6.11 o 
   2   6   3      110.86      116.43      5.69 o 
   3   6   3       52.15       55.59      4.53 o 
   4   6   3       64.04       54.63      4.84 o 
   5   6   3        0.04        4.79      2.97 o 
  -4   7   3       26.53       31.91      4.88 o 
  -3   7   3        0.11        0.87      2.39 o 
  -2   7   3       47.04       58.47      4.77 o 
  -1   7   3        0.20        0.00      2.19 o 
   0   7   3       13.14        7.26     10.24 o 
   1   7   3       23.12       22.89      5.19 o 
   2   7   3        0.09        1.52      2.23 o 
   3   7   3       37.21       38.05      4.36 o 
   4   7   3       29.29       27.38      4.14 o 
  -3   8   3        3.06        8.07      3.85 o 
  -2   8   3        1.01        1.33      3.10 o 
  -1   8   3        0.52        0.00      4.10 o 
   0   8   3       18.24       37.80      7.15 o 
   1   8   3        4.03        9.63      6.00 o 
   2   8   3       23.81       23.87      4.67 o 
   3   8   3       34.35       23.72      5.76 o 
  -2   9   3        0.05        1.33      7.12 o 
  -1   9   3       16.43       10.68      7.53 o 
   0   9   3        2.07        4.30      5.76 o 
   1   9   3       16.64       16.04      6.80 o 
   2   9   3        1.13       13.87      8.56 o 
  -6   0   4       25.54       24.49      5.40 o 
  -4   0   4      393.76      378.36     12.70 o 
  -2   0   4      251.87      256.78      7.89 o 
   0   0   4     1464.38     1410.98     24.51 o 
   2   0   4     1265.97     1226.62     19.55 o 
   4   0   4       92.45      108.40      4.98 o 
   6   0   4      207.99      204.69     15.59 o 
  -6   1   4       32.38       32.58      4.01 o 
  -5   1   4      181.28      194.30      8.28 o 
  -4   1   4       33.32       43.50      4.10 o 
  -3   1   4       84.05       72.37      3.52 o 
  -2   1   4      475.22      520.43      9.39 o 
  -1   1   4     1467.12     1362.76     20.55 o 
   0   1   4      127.98      103.31      2.61 o 
   1   1   4      363.58      402.19      5.67 o 
   2   1   4      135.21      144.16      3.28 o 
   3   1   4     1580.86     1615.80     17.67 o 
   4   1   4       91.88      101.45      5.30 o 
   5   1   4      323.98      316.82      8.45 o 
   6   1   4       26.74       17.85      4.85 o 
  -6   2   4        3.99        2.39      3.36 o 
  -5   2   4       20.58       26.89      4.20 o 
  -4   2   4      589.42      589.23     11.96 o 
  -3   2   4      289.54      306.59      7.26 o 
  -2   2   4      787.02      848.12     13.04 o 
  -1   2   4        9.07        7.49      1.23 o 
   0   2   4       13.30       12.21      1.67 o 
   1   2   4      329.81      307.06      5.26 o 
   2   2   4     1486.46     1474.11     17.64 o 
   3   2   4       58.28       63.30      2.80 o 
   4   2   4       20.12       21.42      2.27 o 
   5   2   4       10.55        7.65      2.38 o 
   6   2   4       39.04       47.44     18.00 o 
  -6   3   4       17.41       12.43      3.34 o 
  -5   3   4       19.55       10.07      3.27 o 
  -4   3   4        6.45        6.25      2.71 o 
  -3   3   4      885.81      843.72     14.21 o 
  -2   3   4      197.07      205.69      5.27 o 
  -1   3   4       25.49       15.30      1.61 o 
   0   3   4      178.83      182.72      4.54 o 
   1   3   4      217.12      242.77      4.76 o 
   2   3   4      229.10      283.59      7.06 o 
   3   3   4       85.35       80.19      3.58 o 
   4   3   4      120.29      111.47      8.56 o 
   5   3   4       13.87       15.68      4.79 o 
   6   3   4       18.81       20.85      5.50 o 
  -6   4   4        2.79        0.03      2.78 o 
  -5   4   4       76.27       68.89      6.22 o 
  -4   4   4      167.08      166.55      9.92 o 
  -3   4   4       91.96       89.85      5.58 o 
  -2   4   4      223.05      250.45      6.73 o 
  -1   4   4       74.38       82.64      3.88 o 
   0   4   4      618.95      600.48      9.11 o 
   1   4   4       94.03       94.15      3.13 o 
   2   4   4       34.98       39.87      3.36 o 
   3   4   4       13.05       15.52      3.00 o 
   4   4   4       11.13       11.28      3.20 o 
   5   4   4       12.87       10.85      3.36 o 
   6   4   4       56.89       55.01     10.49 o 
  -5   5   4      112.45      113.37      6.74 o 
  -4   5   4        6.86        2.76      2.76 o 
  -3   5   4       31.87       37.97      4.51 o 
  -2   5   4      174.11      184.73     16.27 o 
  -1   5   4       73.28       71.82      4.69 o 
   0   5   4        9.03       10.58      1.80 o 
   1   5   4      135.70      141.64      5.79 o 
   2   5   4       14.70       18.55      2.80 o 
   3   5   4      415.87      411.70     10.26 o 
   4   5   4       48.66       44.96      4.22 o 
   5   5   4       48.14       58.54      5.88 o 
  -5   6   4       17.32       14.04      3.56 o 
  -4   6   4      111.34      115.96      6.70 o 
  -3   6   4        7.09        7.11      3.10 o 
  -2   6   4        7.72       15.25      3.43 o 
  -1   6   4       53.33       57.42      6.70 o 
   0   6   4        5.26        6.70      2.73 o 
   1   6   4       66.00       66.20      4.31 o 
   2   6   4       42.54       52.05      4.57 o 
   3   6   4      206.68      208.62     10.42 o 
   4   6   4       60.67       54.13      4.82 o 
   5   6   4        2.75        2.56      3.22 o 
  -4   7   4        9.39        5.78      3.04 o 
  -3   7   4       23.58       24.60      5.26 o 
  -2   7   4       95.81       96.15      6.87 o 
  -1   7   4        4.31        9.43      3.23 o 
   0   7   4       45.61       51.52     12.64 o 
   1   7   4       13.04       18.91      3.99 o 
   2   7   4        0.03        0.40      2.18 o 
   3   7   4       24.64       33.68      4.73 o 
   4   7   4       14.33       12.31      5.93 o 
  -3   8   4        9.10        6.98      3.95 o 
  -2   8   4        0.25        2.52      2.98 o 
  -1   8   4       18.04       10.93      5.33 o 
   0   8   4       40.57       48.83     15.71 o 
   1   8   4       36.40       59.90      8.64 o 
   2   8   4       12.93       20.62      4.73 o 
   3   8   4       34.02       26.01      5.19 o 
  -2   9   4       49.25       54.33      9.70 o 
  -1   9   4        4.05        6.14      5.47 o 
   0   9   4       13.91       17.38      6.77 o 
   1   9   4        2.74        0.00      4.98 o 
   2   9   4        1.51        0.00      5.04 o 
  -5   0   5      863.72      817.48     22.56 o 
  -3   0   5      979.57     1006.17     22.60 o 
  -1   0   5     1165.57     1117.27     21.43 o 
   1   0   5      937.52      885.19     25.21 o 
   3   0   5      363.37      401.58     10.85 o 
   5   0   5       24.10       27.55      4.64 o 
  -6   1   5       60.54       59.53      5.67 o 
  -5   1   5      322.94      317.70      9.24 o 
  -4   1   5        2.61        2.94      2.44 o 
  -3   1   5       13.47       12.48      2.62 o 
  -2   1   5      975.30      931.90     14.08 o 
  -1   1   5      172.26      178.15      4.23 o 
   0   1   5     1316.04     1340.37     17.21 o 
   1   1   5      593.96      651.11     10.55 o 
   2   1   5        3.93        3.32      1.41 o 
   3   1   5        1.59        0.83      1.03 o 
   4   1   5      214.20      207.09      5.27 o 
   5   1   5        1.20        3.04      2.06 o 
   6   1   5       41.82       46.63      8.44 o 
  -6   2   5        7.07        6.23      3.38 o 
  -5   2   5       52.40       53.49      7.40 o 
  -4   2   5      485.45      473.09     10.56 o 
  -3   2   5      402.80      410.40      8.79 o 
  -2   2   5      403.29      419.21      8.67 o 
  -1   2   5      352.26      345.88      9.06 o 
   0   2   5       85.28       71.91      3.05 o 
   1   2   5      448.38      466.83      6.99 o 
   2   2   5       68.45       69.57      3.78 o 
   3   2   5      368.63      363.83      6.85 o 
   4   2   5        1.99        0.62      1.44 o 
   5   2   5        0.01        3.95      3.38 o 
   6   2   5        1.14        4.03      4.79 o 
  -6   3   5        1.51        0.89      2.75 o 
  -5   3   5       26.41       29.95      6.29 o 
  -4   3   5      143.69      136.82      7.14 o 
  -3   3   5       17.90       26.88      3.57 o 
  -2   3   5     2081.78     2023.13     27.17 o 
  -1   3   5      307.68      310.23      6.98 o 
   0   3   5     4052.64     4143.39     50.22 o 
   1   3   5      155.36      136.60      5.69 o 
   2   3   5      348.52      375.99      6.74 o 
   3   3   5       21.49       20.63      2.30 o 
   4   3   5        6.35        5.09      2.72 o 
   5   3   5       23.86       32.14      5.47 o 
   6   3   5        0.29        2.00      3.71 o 
  -6   4   5       10.33       14.27      3.71 o 
  -5   4   5       10.55        5.68      3.90 o 
  -4   4   5       53.14       61.12      6.64 o 
  -3   4   5       14.88        9.95      2.81 o 
  -2   4   5      152.39      157.82      6.78 o 
  -1   4   5       17.43       20.29      2.78 o 
   0   4   5     1190.53     1168.12     17.33 o 
   1   4   5     3725.51     3805.40     41.83 o 
   2   4   5       11.81       12.55      2.29 o 
   3   4   5       18.52       11.05      3.24 o 
   4   4   5       30.67       15.91      5.91 o 
   5   4   5       10.05        1.94      3.31 o 
   6   4   5        1.24        1.13      4.02 o 
  -5   5   5       24.67       25.66      4.60 o 
  -4   5   5        0.77        0.00      2.53 o 
  -3   5   5       25.71       30.59      6.08 o 
  -2   5   5       87.50       87.25      5.50 o 
  -1   5   5       11.61       11.70      2.77 o 
   0   5   5      109.37      121.76      4.62 o 
   1   5   5       98.93       98.48      4.68 o 
   2   5   5        6.31        3.88      2.18 o 
   3   5   5       12.01       12.11      2.83 o 
   4   5   5       46.45       52.54      4.44 o 
   5   5   5       23.37       19.05      8.99 o 
  -5   6   5       19.85       17.24      4.11 o 
  -4   6   5       55.46       60.80      6.19 o 
  -3   6   5       24.43       18.23      3.87 o 
  -2   6   5        8.55        8.90      3.13 o 
  -1   6   5       53.20       52.23      4.68 o 
   0   6   5       40.05       39.85      6.23 o 
   1   6   5      177.08      166.08      8.89 o 
   2   6   5        4.60        5.43      2.41 o 
   3   6   5       81.79       77.51      5.15 o 
   4   6   5       30.77       35.47      4.31 o 
   5   6   5        0.27        5.69      4.23 o 
  -4   7   5        6.35        3.04      2.92 o 
  -3   7   5       13.42       12.10      3.30 o 
  -2   7   5       51.26       54.32     11.46 o 
  -1   7   5       32.39       46.29      6.85 o 
   0   7   5        5.86        1.37      4.11 o 
   1   7   5        0.01        0.00      5.09 o 
   2   7   5        0.16        2.66      2.34 o 
   3   7   5        0.26        3.65      2.65 o 
   4   7   5       12.83       16.77      4.49 o 
  -3   8   5       18.19       11.38      5.68 o 
  -2   8   5       19.69       25.81      4.88 o 
  -1   8   5        0.24        0.00      4.02 o 
   0   8   5        0.85        3.33      6.59 o 
   1   8   5        1.05        4.51      5.33 o 
   2   8   5        1.03        0.70      3.38 o 
   3   8   5        2.28        5.00      3.77 o 
  -2   9   5       36.68       49.02      8.82 o 
  -1   9   5       30.08       33.33      7.94 o 
   0   9   5        1.12        2.89      5.47 o 
   1   9   5        5.08        4.51      5.87 o 
  -6   0   6        3.84        1.44      3.42 o 
  -4   0   6     1535.08     1494.82     32.85 o 
  -2   0   6      465.34      571.42     22.30 o 
   0   0   6     4249.12     4159.79     69.21 o 
   2   0   6     1446.33     1449.17     26.63 o 
   4   0   6       89.60       88.63      5.57 o 
   6   0   6        0.88        0.00      4.67 o 
  -6   1   6       23.04       11.74      3.57 o 
  -5   1   6      234.84      228.50      8.98 o 
  -4   1   6       84.58       93.84      6.09 o 
  -3   1   6       52.90       40.43      2.97 o 
  -2   1   6      371.03      391.60      7.78 o 
  -1   1   6      248.10      200.49      8.82 o 
   0   1   6      581.40      603.41      9.02 o 
   1   1   6        0.03        0.45      1.22 o 
   2   1   6      299.77      335.98      6.10 o 
   3   1   6      541.55      543.69      9.55 o 
   4   1   6       94.71       90.37      4.09 o 
   5   1   6       45.29       49.33      5.91 o 
   6   1   6        8.86       12.20      4.34 o 
  -6   2   6       17.07       17.00      4.27 o 
  -5   2   6      103.66      122.09      7.59 o 
  -4   2   6      230.91      197.43      6.66 o 
  -3   2   6        0.15        2.10      1.75 o 
  -2   2   6      922.60      927.08     15.59 o 
  -1   2   6      652.66      719.28     11.37 o 
   0   2   6        5.64       17.63      1.87 o 
   1   2   6      463.63      484.99      8.15 o 
   2   2   6      224.97      214.77      4.61 o 
   3   2   6       33.70       32.76      2.27 o 
   4   2   6       15.31       13.15      2.77 o 
   5   2   6       70.57       65.79      7.20 o 
   6   2   6       77.65       73.21      8.02 o 
  -6   3   6        1.30        0.00      3.20 o 
  -5   3   6       72.63       82.93      8.15 o 
  -4   3   6        5.54        8.86      3.01 o 
  -3   3   6      193.15      184.64      5.84 o 
  -2   3   6      174.56      158.06      5.61 o 
  -1   3   6      937.27      872.38     15.66 o 
   0   3   6       69.76       69.62      3.09 o 
   1   3   6     2053.36     2270.58     26.06 o 
   2   3   6       55.70       63.59      2.84 o 
   3   3   6      654.23      675.70     10.80 o 
   4   3   6       11.92        3.46      2.59 o 
   5   3   6       75.84       72.31      7.50 o 
   6   3   6        0.30        0.00      4.57 o 
  -6   4   6       33.26       39.91      6.07 o 
  -5   4   6       15.59       15.05      3.88 o 
  -4   4   6      472.62      420.32     15.52 o 
  -3   4   6        6.13        3.13      4.43 o 
  -2   4   6       24.83       22.23      2.44 o 
  -1   4   6        2.19        0.75      1.08 o 
   0   4   6      766.19      791.11     13.14 o 
   1   4   6      684.56      670.16     10.33 o 
   2   4   6      401.88      410.51     10.69 o 
   3   4   6      285.92      268.93      7.65 o 
   4   4   6      172.08      164.29      7.74 o 
   5   4   6        3.97        7.41      7.05 o 
   6   4   6       35.27       31.36      6.52 o 
  -5   5   6       55.21       61.63      6.68 o 
  -4   5   6        0.11        0.91      2.71 o 
  -3   5   6      115.28      111.45      6.70 o 
  -2   5   6        0.56        0.00      2.04 o 
  -1   5   6        1.57        2.12      1.71 o 
   0   5   6       63.82       62.14      3.59 o 
   1   5   6       13.31       18.06      2.83 o 
   2   5   6        0.60        1.16      2.03 o 
   3   5   6       20.34       27.49      3.51 o 
   4   5   6       28.58       16.30     10.05 o 
   5   5   6       12.12       21.15     12.08 o 
  -5   6   6        0.04        0.00      2.90 o 
  -4   6   6       91.90       98.56      7.53 o 
  -3   6   6        5.64       13.94      3.68 o 
  -2   6   6       36.11       34.71      4.47 o 
  -1   6   6       85.63       84.95      6.41 o 
   0   6   6       93.80      103.06     13.26 o 
   1   6   6      102.16      109.60      5.32 o 
   2   6   6       54.24       54.06      4.46 o 
   3   6   6       23.00       28.69      5.11 o 
   4   6   6        3.71        0.00      2.94 o 
   5   6   6       21.73       15.23      5.67 o 
  -4   7   6        6.51        6.63      4.16 o 
  -3   7   6        3.81        7.87      4.39 o 
  -2   7   6       93.83      101.87     12.70 o 
  -1   7   6       49.79       53.75      7.46 o 
   0   7   6       98.55       90.17      8.70 o 
   1   7   6        0.14        0.00      2.54 o 
   2   7   6        9.02        9.38      3.05 o 
   3   7   6       12.08       15.31      3.45 o 
   4   7   6        0.29        2.50      3.53 o 
  -3   8   6        0.01        0.87      3.51 o 
  -2   8   6        2.13        6.02      4.15 o 
  -1   8   6       12.40       17.49      6.07 o 
   0   8   6        8.81       17.13     11.66 o 
   1   8   6       23.99       34.19      7.33 o 
   2   8   6        6.27        9.18      4.15 o 
   3   8   6       14.36        3.22      3.96 o 
  -1   9   6       34.73       31.59      8.67 o 
   0   9   6       25.54       15.55      6.70 o 
   1   9   6        0.19        0.00      5.51 o 
  -5   0   7       74.09       63.34      6.58 o 
  -3   0   7     1810.51     1789.81     36.19 o 
  -1   0   7     1695.97     1846.00     33.99 o 
   1   0   7      568.68      531.65     18.49 o 
   3   0   7     1279.31     1294.16     39.19 o 
   5   0   7       16.65       23.37      6.60 o 
  -6   1   7       29.81       30.86      4.43 o 
  -5   1   7      111.73      113.80      5.97 o 
  -4   1   7       30.59       39.26      3.52 o 
  -3   1   7      140.68      156.45      5.28 o 
  -2   1   7     1907.37     2070.75     27.71 o 
  -1   1   7      542.19      576.15      9.58 o 
   0   1   7      867.58      804.44     12.24 o 
   1   1   7       30.11       36.91      1.63 o 
   2   1   7       16.48       27.53      1.66 o 
   3   1   7       83.44       83.55      3.33 o 
   4   1   7      153.31      144.94      8.21 o 
   5   1   7       36.81       33.98      5.54 o 
   6   1   7        9.41       18.69      5.10 o 
  -6   2   7       18.35       18.60      4.95 o 
  -5   2   7       97.64      102.94      6.61 o 
  -4   2   7       25.54       22.59      3.05 o 
  -3   2   7      596.35      558.51     11.15 o 
  -2   2   7       41.14       42.29      2.80 o 
  -1   2   7       38.67       56.05      2.81 o 
   0   2   7        0.38        1.68      1.10 o 
   1   2   7     1317.45     1331.32     18.12 o 
   2   2   7      109.78      116.55      3.39 o 
   3   2   7       73.71       91.12      3.45 o 
   4   2   7       67.58       61.54      4.68 o 
   5   2   7        0.59        0.00      2.95 o 
   6   2   7        3.95        2.20      3.81 o 
  -6   3   7       41.06       45.27      7.12 o 
  -5   3   7       18.73       10.19      4.35 o 
  -4   3   7       25.48       32.52      8.80 o 
  -3   3   7       12.62       15.23      2.48 o 
  -2   3   7      199.33      191.11      7.48 o 
  -1   3   7      105.98      130.53      4.34 o 
   0   3   7      199.06      174.26      9.20 o 
   1   3   7       98.40      114.73      3.93 o 
   2   3   7       52.25       60.26      2.82 o 
   3   3   7        0.02        0.00      1.30 o 
   4   3   7      296.17      308.73     12.86 o 
   5   3   7        9.68       13.57      4.59 o 
   6   3   7       85.51       96.65     10.75 o 
  -6   4   7        0.20        0.00      4.10 o 
  -5   4   7       37.43       42.23      5.56 o 
  -4   4   7        0.24        5.69      2.86 o 
  -3   4   7       44.96       37.02      6.46 o 
  -2   4   7        3.26        6.06      1.96 o 
  -1   4   7       90.25       95.22      4.66 o 
   0   4   7       12.54       12.44      2.05 o 
   1   4   7      250.60      251.29      7.12 o 
   2   4   7       57.00       53.13      3.66 o 
   3   4   7      455.58      468.08     10.54 o 
   4   4   7      172.64      151.06      9.81 o 
   5   4   7        0.05        4.55      3.99 o 
  -5   5   7       26.81       32.94      5.48 o 
  -4   5   7        0.00        1.00      3.14 o 
  -3   5   7       14.53       16.41      3.58 o 
  -2   5   7      175.83      171.15      7.55 o 
  -1   5   7      156.91      158.13      5.53 o 
   0   5   7      175.38      177.10      5.81 o 
   1   5   7        5.27        8.55      3.68 o 
   2   5   7       99.97       94.17      4.99 o 
   3   5   7       41.76       38.02      3.75 o 
   4   5   7       30.19       30.35      5.67 o 
   5   5   7       11.29        7.91      4.47 o 
  -5   6   7        1.70        1.87      4.22 o 
  -4   6   7       67.79       75.41     17.04 o 
  -3   6   7       11.12        9.66      3.42 o 
  -2   6   7      195.94      202.17      8.66 o 
  -1   6   7        5.08        1.77      2.88 o 
   0   6   7       49.77       49.49      6.56 o 
   1   6   7      503.59      505.44     12.95 o 
   2   6   7       43.85       36.23      3.84 o 
   3   6   7       71.96       72.36     12.61 o 
   4   6   7        3.56        3.07      3.97 o 
   5   6   7        5.00        0.59      6.03 o 
  -4   7   7       14.71       16.62      4.52 o 
  -3   7   7        9.03        9.95      3.74 o 
  -2   7   7       92.84       81.69      8.56 o 
  -1   7   7       80.27       71.18     10.88 o 
   0   7   7       43.22       48.79      8.78 o 
   1   7   7       16.58        7.47      6.09 o 
   2   7   7        0.19        0.00      2.49 o 
   3   7   7        0.59        0.00      3.06 o 
   4   7   7        1.51        3.67      4.32 o 
  -3   8   7       24.98       20.43      6.07 o 
  -2   8   7       52.01       50.25      8.18 o 
  -1   8   7       15.63       18.71      8.95 o 
   0   8   7        0.77        0.00      4.83 o 
   1   8   7        2.05        2.27      5.02 o 
   2   8   7        9.47        9.36      3.95 o 
   3   8   7        0.59        0.03      3.67 o 
  -1   9   7        0.28        0.00      5.00 o 
   0   9   7        3.41        7.77      5.98 o 
   1   9   7        0.02        3.35      5.71 o 
  -6   0   8       20.15       18.43      5.31 o 
  -4   0   8      157.65      167.76     11.02 o 
  -2   0   8     2268.73     2421.65     45.07 o 
   0   0   8      128.76      118.22      4.37 o 
   2   0   8      641.94      650.50     23.18 o 
   4   0   8       24.03       33.26      6.90 o 
   6   0   8        0.01        1.37      5.00 o 
  -6   1   8        0.61        0.00      2.51 o 
  -5   1   8       31.30       38.48      4.00 o 
  -4   1   8       70.17       67.85      4.61 o 
  -3   1   8       13.13        6.87      2.41 o 
  -2   1   8      107.15      141.07      8.22 o 
  -1   1   8     1794.52     1729.94     23.18 o 
   0   1   8      700.35      759.69     13.34 o 
   1   1   8     2056.44     2295.84     28.39 o 
   2   1   8        6.49        8.59      1.55 o 
   3   1   8      200.13      209.37     10.73 o 
   4   1   8        3.99        2.42      4.49 o 
   5   1   8       15.77       16.55      3.54 o 
   6   1   8       16.45       20.07      7.57 o 
  -6   2   8       16.47       16.91      4.78 o 
  -5   2   8      173.66      166.74      7.11 o 
  -4   2   8     1053.01     1016.76     18.11 o 
  -3   2   8       95.54       91.14      5.64 o 
  -2   2   8      444.14      396.67      8.51 o 
  -1   2   8        4.90        9.30      1.59 o 
   0   2   8      102.50       88.29      4.52 o 
   1   2   8      263.90      298.09      6.09 o 
   2   2   8      585.33      596.71      9.96 o 
   3   2   8      224.36      225.05     10.43 o 
   4   2   8       38.03       39.70      4.50 o 
   5   2   8       30.47       31.74      5.79 o 
   6   2   8        0.79        1.34      4.22 o 
  -6   3   8       30.72       27.25      5.70 o 
  -5   3   8      260.12      250.16     10.48 o 
  -4   3   8       11.68       11.66      4.02 o 
  -3   3   8       14.75       16.46      2.57 o 
  -2   3   8        3.63        6.21      2.13 o 
  -1   3   8       74.87       77.87      4.17 o 
   0   3   8      107.62       95.84      5.37 o 
   1   3   8        0.77        2.07      1.40 o 
   2   3   8        9.44        6.66      1.77 o 
   3   3   8        7.11        5.45      1.92 o 
   4   3   8       32.68       39.86      5.92 o 
   5   3   8       27.69       43.46      6.42 o 
   6   3   8        0.16        0.07      4.56 o 
  -6   4   8       11.53        6.38      4.19 o 
  -5   4   8        0.41        0.00      4.54 o 
  -4   4   8      455.81      454.47     13.74 o 
  -3   4   8        3.39        1.45      2.73 o 
  -2   4   8      203.57      201.64      6.25 o 
  -1   4   8        0.04        0.00      1.53 o 
   0   4   8       56.05       64.92      3.56 o 
   1   4   8       12.71        9.83      3.03 o 
   2   4   8       42.54       43.39      3.47 o 
   3   4   8        5.83        2.49      2.58 o 
   4   4   8       36.14       33.20      5.65 o 
   5   4   8       13.99       10.62      4.66 o 
  -5   5   8       18.54       21.03      4.67 o 
  -4   5   8        0.80        2.04      2.70 o 
  -3   5   8       38.62       35.38      4.55 o 
  -2   5   8       67.88       70.27      5.41 o 
  -1   5   8      259.20      241.48      7.01 o 
   0   5   8      380.84      372.97      8.80 o 
   1   5   8      347.99      359.13     12.97 o 
   2   5   8      104.73      113.84      9.50 o 
   3   5   8       13.34       11.94      3.24 o 
   4   5   8        5.65        5.60      3.71 o 
   5   5   8       18.66       20.89      5.72 o 
  -5   6   8        0.60        2.06      3.70 o 
  -4   6   8       35.36       30.97      6.61 o 
  -3   6   8        4.49        0.97      2.65 o 
  -2   6   8        7.96        4.43      2.90 o 
  -1   6   8       21.66       24.38      4.08 o 
   0   6   8      106.55       91.07      5.78 o 
   1   6   8      479.11      441.48     12.80 o 
   2   6   8       69.48       75.68      7.17 o 
   3   6   8        0.30        0.73      2.55 o 
   4   6   8        0.24        2.88      3.78 o 
  -4   7   8        2.31        4.38      3.88 o 
  -3   7   8        4.33        7.98      3.69 o 
  -2   7   8       81.64       76.28      8.50 o 
  -1   7   8      124.70      145.07     10.48 o 
   0   7   8       46.59       55.09      7.52 o 
   1   7   8        4.27        2.59      6.27 o 
   2   7   8        6.11        2.98      2.67 o 
   3   7   8        4.42        6.81      3.69 o 
   4   7   8       16.07       15.39     12.15 o 
  -3   8   8        0.68        0.24      6.73 o 
  -2   8   8       43.13       35.58      6.88 o 
  -1   8   8        5.82        6.81      4.92 o 
   0   8   8       76.87       75.47      9.18 o 
   1   8   8       79.40       92.25     10.40 o 
   2   8   8        3.73        3.18      3.76 o 
   3   8   8       12.31        8.33      4.30 o 
   0   9   8        4.13        2.13      5.83 o 
  -5   0   9       50.09       50.63      6.44 o 
  -3   0   9      384.59      349.59     18.47 o 
  -1   0   9      652.09      646.57     15.28 o 
   1   0   9       87.73       82.11      7.32 o 
   3   0   9       53.91       54.85      7.47 o 
   5   0   9       31.63       37.05      7.88 o 
  -6   1   9       87.72       77.37      6.02 o 
  -5   1   9        3.38        1.32      2.27 o 
  -4   1   9      123.05      116.73      5.57 o 
  -3   1   9        0.41        0.00      1.61 o 
  -2   1   9      981.63      953.31     17.53 o 
  -1   1   9      494.89      523.60      9.42 o 
   0   1   9       91.23       81.60      3.49 o 
   1   1   9      817.68      894.57     15.21 o 
   2   1   9      433.10      487.93      9.64 o 
   3   1   9        3.81        3.04      2.65 o 
   4   1   9      304.95      320.85     12.81 o 
   5   1   9        1.39        7.23      3.62 o 
   6   1   9       20.47       17.57      7.52 o 
  -6   2   9       12.87       11.16      3.93 o 
  -5   2   9        0.38        0.00      2.06 o 
  -4   2   9       62.36       64.78      4.49 o 
  -3   2   9      765.00      710.36     21.92 o 
  -2   2   9       87.95       81.98      5.21 o 
  -1   2   9       56.66       63.11      3.32 o 
   0   2   9      222.90      228.28      6.21 o 
   1   2   9      191.48      199.91      5.45 o 
   2   2   9       58.62       48.82      3.24 o 
   3   2   9      922.81      925.51     23.53 o 
   4   2   9      238.81      220.55     10.40 o 
   5   2   9        1.96        0.47      3.97 o 
   6   2   9        4.51        4.33      6.16 o 
  -6   3   9       46.59       65.70      7.06 o 
  -5   3   9       50.26       65.67      6.20 o 
  -4   3   9      190.51      193.59      8.44 o 
  -3   3   9        7.27        4.71      2.13 o 
  -2   3   9       14.60       14.03      2.30 o 
  -1   3   9      212.63      214.79      5.96 o 
   0   3   9        3.68        0.00      1.10 o 
   1   3   9      122.59      119.17      4.21 o 
   2   3   9       71.72       76.37      4.53 o 
   3   3   9        1.03        1.08      2.38 o 
   4   3   9      157.03      165.03      9.92 o 
   5   3   9       11.07        8.95      4.33 o 
   6   3   9       25.12       17.11      5.78 o 
  -5   4   9        2.74        7.28      3.80 o 
  -4   4   9       19.52       21.94      4.07 o 
  -3   4   9      114.26      121.08      6.82 o 
  -2   4   9       77.48       85.58      4.39 o 
  -1   4   9        9.91       11.83      2.29 o 
   0   4   9        7.01        5.84      1.92 o 
   1   4   9      522.23      505.24     12.00 o 
   2   4   9        4.30        4.06      2.42 o 
   3   4   9      266.78      256.67     11.61 o 
   4   4   9        5.82       10.39      4.12 o 
   5   4   9       24.67       29.72      6.17 o 
  -5   5   9        0.36        0.00      3.10 o 
  -4   5   9       35.26       31.67      4.86 o 
  -3   5   9        2.70        6.23      2.88 o 
  -2   5   9       94.20      104.87      6.41 o 
  -1   5   9      172.02      171.42      5.98 o 
   0   5   9      230.67      249.34     10.90 o 
   1   5   9      298.13      251.49     17.22 o 
   2   5   9        2.78        5.56      3.52 o 
   3   5   9        0.54        0.00      3.12 o 
   4   5   9       35.55       28.44      5.99 o 
   5   5   9        0.29        3.12      4.34 o 
  -4   6   9       85.16       85.54      9.10 o 
  -3   6   9       30.83       30.70      4.85 o 
  -2   6   9       49.46       57.39      7.18 o 
  -1   6   9       56.45       57.50      7.82 o 
   0   6   9       64.89       57.07      4.98 o 
   1   6   9        3.43        2.57      2.83 o 
   2   6   9        6.49        7.84      6.46 o 
   3   6   9       37.82       33.34      5.88 o 
   4   6   9        1.02        0.00      4.01 o 
  -4   7   9        0.27        0.75      3.41 o 
  -3   7   9       41.72       53.03     13.39 o 
  -2   7   9        0.54        0.64      4.80 o 
  -1   7   9        1.72        1.41      4.97 o 
   0   7   9       51.02       51.56     15.30 o 
   1   7   9        4.34        1.52      4.38 o 
   2   7   9        0.17        0.00      3.57 o 
   3   7   9       20.18        6.72      4.41 o 
  -2   8   9       24.83       14.23     12.31 o 
  -1   8   9       45.08       52.63      8.08 o 
   0   8   9        1.00        0.00      4.37 o 
   1   8   9       35.79       40.15     12.29 o 
   2   8   9        0.84        0.19      7.66 o 
  -6   0  10       26.88       35.80      6.82 o 
  -4   0  10      524.08      476.96     16.17 o 
  -2   0  10      982.49      937.66     21.76 o 
   0   0  10        5.34       10.34      1.78 o 
   2   0  10     1102.95     1228.54     38.55 o 
   4   0  10       68.52       62.07      9.14 o 
   6   0  10        0.38        0.84      5.85 o 
  -6   1  10       13.13       12.69      3.59 o 
  -5   1  10       57.07       63.58      6.19 o 
  -4   1  10        2.41        4.62      2.20 o 
  -3   1  10       44.22       55.83      3.83 o 
  -2   1  10       65.88       80.32      3.89 o 
  -1   1  10     1516.93     1574.98     22.00 o 
   0   1  10        6.41       11.43      3.14 o 
   1   1  10      502.33      468.81      9.43 o 
   2   1  10       30.15       32.34      4.21 o 
   3   1  10        0.02        0.49      4.54 o 
   4   1  10        0.51        0.00      2.84 o 
   5   1  10       28.22       37.67      5.91 o 
   6   1  10        5.70        4.76      6.42 o 
  -6   2  10        6.32        5.94      5.49 o 
  -5   2  10       73.94       76.54      5.44 o 
  -4   2  10        0.33        1.56      2.32 o 
  -3   2  10      176.08      200.50      6.65 o 
  -2   2  10      825.72      873.11     16.49 o 
  -1   2  10       81.89       81.52      3.64 o 
   0   2  10        0.16        2.30      1.23 o 
   1   2  10        2.86        7.98      1.49 o 
   2   2  10      235.49      205.65     29.20 o 
   3   2  10        1.36        0.56      2.52 o 
   4   2  10      312.45      353.71     20.08 o 
   5   2  10       32.14       33.19      8.81 o 
   6   2  10        0.15        0.00      6.06 o 
  -6   3  10        1.01        3.53      3.47 o 
  -5   3  10       17.58       27.01      4.84 o 
  -4   3  10       82.36       80.07      5.06 o 
  -3   3  10        6.93       10.52      2.80 o 
  -2   3  10       21.30       20.34      3.16 o 
  -1   3  10      603.97      579.78     11.05 o 
   0   3  10       60.79       59.83      4.28 o 
   1   3  10      263.45      264.06      6.49 o 
   2   3  10        2.50        4.36      2.48 o 
   3   3  10       35.20       37.87      7.87 o 
   4   3  10        6.22       12.88      5.81 o 
   5   3  10       20.79       44.52     10.27 o 
  -5   4  10       37.48       49.20      6.21 o 
  -4   4  10      209.46      230.94      9.85 o 
  -3   4  10       55.11       66.46     10.86 o 
  -2   4  10      281.12      273.52      7.70 o 
  -1   4  10       15.03       19.39      2.63 o 
   0   4  10        5.32        0.97      1.57 o 
   1   4  10        1.53        0.67      1.75 o 
   2   4  10       19.43       31.52      6.46 o 
   3   4  10        3.25        0.00      4.01 o 
   4   4  10       33.55       35.41      6.04 o 
   5   4  10        2.06        3.56      4.56 o 
  -5   5  10       52.52       48.58      7.36 o 
  -4   5  10        2.99        2.71      3.08 o 
  -3   5  10        2.69        0.00      2.32 o 
  -2   5  10      154.54      147.67      7.53 o 
  -1   5  10      370.49      338.84     10.10 o 
   0   5  10       41.72       39.60      3.68 o 
   1   5  10      126.17      133.73      6.70 o 
   2   5  10        0.18        0.00      2.73 o 
   3   5  10       17.00       11.49      5.91 o 
   4   5  10       31.22       33.03      6.11 o 
   5   5  10        1.38        3.11      5.84 o 
  -4   6  10       84.15       73.33      7.00 o 
  -3   6  10        9.95        6.39      3.29 o 
  -2   6  10      194.76      194.35      8.83 o 
  -1   6  10       88.87       97.92      6.48 o 
   0   6  10       36.41       35.99      4.40 o 
   1   6  10       98.68       94.98      6.30 o 
   2   6  10        2.57        0.00      3.21 o 
   3   6  10       14.18        5.84      5.85 o 
   4   6  10        0.03        0.04      3.98 o 
  -3   7  10        0.33        0.00      3.21 o 
  -2   7  10        1.91        0.92      5.33 o 
  -1   7  10        3.26        4.09      4.18 o 
   0   7  10       28.10       30.93      6.41 o 
   1   7  10       54.84       62.38     15.26 o 
   2   7  10       70.24       53.35     17.93 o 
   3   7  10       12.96       16.49      7.38 o 
  -2   8  10        0.03        0.21      6.05 o 
  -1   8  10        9.93       13.23      5.55 o 
   0   8  10       19.90       11.22      5.75 o 
   1   8  10       59.70       50.69      8.46 o 
  -5   0  11      157.48      163.22     10.49 o 
  -3   0  11     1209.19     1184.42     27.72 o 
  -1   0  11      310.91      295.69      9.57 o 
   1   0  11      350.79      392.28     17.52 o 
   3   0  11      808.93      873.94     32.42 o 
   5   0  11       76.31       65.99     10.46 o 
  -6   1  11      129.66      143.15      7.87 o 
  -5   1  11        0.15        2.20      2.42 o 
  -4   1  11      268.76      261.40      9.44 o 
  -3   1  11       11.03       13.04      2.57 o 
  -2   1  11        0.45        0.00      1.39 o 
  -1   1  11      291.33      310.14      7.06 o 
   0   1  11       22.41       13.42      2.00 o 
   1   1  11      724.24      723.78     37.11 o 
   2   1  11      107.44      116.72      8.36 o 
   3   1  11       26.90       26.31      4.62 o 
   4   1  11      166.20      172.02      9.85 o 
   5   1  11        1.98        5.67      3.84 o 
   6   1  11       18.06       29.94      9.62 o 
  -6   2  11       10.14       12.60      5.52 o 
  -5   2  11        0.17        0.71      2.38 o 
  -4   2  11      197.95      177.49      6.97 o 
  -3   2  11       47.70       50.44      5.38 o 
  -2   2  11       33.02       35.55      3.07 o 
  -1   2  11      304.09      276.06      6.88 o 
   0   2  11      107.01      104.27      3.87 o 
   1   2  11       38.41       29.06      2.82 o 
   2   2  11       80.08      106.12     10.32 o 
   3   2  11      129.63      141.56      8.22 o 
   4   2  11        0.11        0.00      2.96 o 
   5   2  11        6.72        6.13      6.22 o 
  -5   3  11        0.02        0.00      2.71 o 
  -4   3  11      135.51      132.32      6.64 o 
  -3   3  11        0.42        2.48      2.21 o 
  -2   3  11      153.17      161.72      6.85 o 
  -1   3  11        0.32        0.51      1.58 o 
   0   3  11      590.52      594.91     11.09 o 
   1   3  11       87.42       97.70      5.93 o 
   2   3  11        8.16       10.59      3.17 o 
   3   3  11       10.72        6.35      5.04 o 
   4   3  11       32.97       24.40      8.08 o 
   5   3  11       13.52        8.93      6.37 o 
  -5   4  11        9.06        0.00      3.19 o 
  -4   4  11      195.55      189.69     10.59 o 
  -3   4  11      127.05      138.67      7.99 o 
  -2   4  11       22.51       26.08      3.12 o 
  -1   4  11        0.27        0.63      1.83 o 
   0   4  11        1.18        4.26      1.96 o 
   1   4  11      118.27      114.84      6.61 o 
   2   4  11       27.21       22.09      6.50 o 
   3   4  11       39.62       51.69      9.05 o 
   4   4  11        5.48        5.88      5.66 o 
   5   4  11        4.53        6.26      6.29 o 
  -5   5  11       49.08       55.58      6.88 o 
  -4   5  11       28.90       31.93      6.12 o 
  -3   5  11       62.78       60.13      5.65 o 
  -2   5  11       70.32       68.84      5.60 o 
  -1   5  11       34.65       30.36      3.78 o 
   0   5  11       76.65       83.08      4.62 o 
   1   5  11       58.77       57.59      6.15 o 
   2   5  11        2.17        0.00      3.37 o 
   3   5  11        9.62        3.23      4.95 o 
   4   5  11       27.58       34.66      9.25 o 
  -4   6  11       31.98       22.15      5.56 o 
  -3   6  11       39.54       47.99      5.77 o 
  -2   6  11        0.06        2.13      2.84 o 
  -1   6  11      122.98      116.11      6.98 o 
   0   6  11      115.53      110.91      6.68 o 
   1   6  11       76.01       72.97     22.97 o 
   2   6  11       33.14       28.37      7.54 o 
   3   6  11       35.13       41.29      9.36 o 
   4   6  11        9.88       11.29      7.06 o 
  -3   7  11        4.61        1.83      3.46 o 
  -2   7  11        3.98        8.66      5.00 o 
  -1   7  11       51.11       56.06     15.88 o 
   0   7  11        0.69        3.55      4.36 o 
   1   7  11      130.38      122.07     14.66 o 
   2   7  11       19.94       27.17      7.93 o 
   3   7  11        1.09        0.00      5.05 o 
  -2   8  11        0.22        2.27      4.81 o 
  -1   8  11        5.59        5.70      4.85 o 
   0   8  11       22.01       18.60      6.14 o 
   1   8  11       18.83        1.31      7.82 o 
  -6   0  12        9.65        7.12      4.80 o 
  -4   0  12       16.29       17.63      4.48 o 
  -2   0  12      224.24      234.83     10.01 o 
   0   0  12       15.52       21.02      2.69 o 
   2   0  12      129.63      131.03     11.08 o 
   4   0  12      857.92      886.57     35.18 o 
  -6   1  12        7.48       11.21      3.63 o 
  -5   1  12       50.56       50.54      4.86 o 
  -4   1  12       21.98       24.10      3.42 o 
  -3   1  12       84.65       76.73      8.51 o 
  -2   1  12       88.09       91.75      4.99 o 
  -1   1  12      356.44      347.59      7.74 o 
   0   1  12      109.21      113.36      5.39 o 
   1   1  12       83.61       78.59      6.04 o 
   2   1  12      196.72      186.77      9.09 o 
   3   1  12       34.01       42.34      6.38 o 
   4   1  12       10.14        9.81      5.95 o 
   5   1  12       52.21       65.22      9.59 o 
  -6   2  12       23.85       34.66      5.53 o 
  -5   2  12        2.20        1.06      2.48 o 
  -4   2  12       66.95       84.21      8.13 o 
  -3   2  12       33.21       34.51      4.14 o 
  -2   2  12      341.04      301.68      7.94 o 
  -1   2  12       57.67       68.13      3.69 o 
   0   2  12        3.42        1.53      1.51 o 
   1   2  12       38.38       31.77      4.39 o 
   2   2  12      265.38      253.98     10.54 o 
   3   2  12       56.66       72.28      9.93 o 
   4   2  12       35.68       48.57      6.34 o 
   5   2  12        6.85        4.80      6.16 o 
  -5   3  12       39.58       41.50      5.65 o 
  -4   3  12        3.38        9.06      2.61 o 
  -3   3  12       40.01       34.51      3.68 o 
  -2   3  12        0.11        0.63      2.36 o 
  -1   3  12     1286.51     1263.05     22.95 o 
   0   3  12       18.37       19.03      2.46 o 
   1   3  12      679.56      655.55     26.63 o 
   2   3  12       32.02       31.43      4.60 o 
   3   3  12       57.30       77.79     10.77 o 
   4   3  12        5.56        0.00      5.14 o 
   5   3  12        4.19        0.55      6.09 o 
  -5   4  12       28.33       29.44      5.47 o 
  -4   4  12        4.01        1.77      2.86 o 
  -3   4  12      144.84      155.40      7.94 o 
  -2   4  12      610.87      591.31     17.88 o 
  -1   4  12      103.02      107.36      5.09 o 
   0   4  12        9.66        4.97      3.66 o 
   1   4  12        3.69        6.60      3.05 o 
   2   4  12        0.09        0.00      2.61 o 
   3   4  12        7.63        5.86      5.11 o 
   4   4  12       29.86       29.55      8.31 o 
   5   4  12        2.47        2.90      6.32 o 
  -5   5  12        5.99        7.45      4.19 o 
  -4   5  12      137.42      141.56      9.37 o 
  -3   5  12        3.89        0.00      2.70 o 
  -2   5  12        0.85        0.00      2.50 o 
  -1   5  12        7.27        2.76      2.28 o 
   0   5  12        2.39        1.67      1.91 o 
   1   5  12       39.34       46.44      5.82 o 
   2   5  12       12.45       18.91      6.31 o 
   3   5  12       20.72       19.29      7.34 o 
   4   5  12        2.31        0.25      4.51 o 
  -4   6  12       12.45       17.51      4.82 o 
  -3   6  12        4.43        5.80      3.71 o 
  -2   6  12       55.55       55.46      5.72 o 
  -1   6  12        0.15        0.00      3.27 o 
   0   6  12       10.52        9.63      3.25 o 
   1   6  12        0.00        0.00      3.39 o 
   2   6  12       23.78       14.66      6.03 o 
   3   6  12        6.72        3.18      6.44 o 
  -3   7  12        1.32        5.09      3.96 o 
  -2   7  12        8.86        3.65      4.38 o 
  -1   7  12       25.55       21.10      8.82 o 
   0   7  12       12.38       28.67      6.15 o 
   2   7  12        7.67        0.35      5.91 o 
   3   7  12        3.85        3.80      5.78 o 
  -1   8  12        1.94        5.69      5.06 o 
   0   8  12        9.45        9.55      7.93 o 
  -5   0  13       14.91       13.09      4.71 o 
  -3   0  13      231.00      257.20     12.09 o 
  -1   0  13      299.69      305.49     10.31 o 
   1   0  13       30.10       26.45      6.12 o 
   3   0  13       18.53       16.36      5.86 o 
   5   0  13       70.91       91.88     12.63 o 
  -6   1  13      123.59      132.00      7.87 o 
  -5   1  13        1.23        3.17      2.60 o 
  -4   1  13      256.66      224.83     18.14 o 
  -3   1  13        0.87        0.50      1.95 o 
  -2   1  13        0.00        0.00      1.59 o 
  -1   1  13        2.32        3.48      1.64 o 
   0   1  13      397.98      389.37     17.94 o 
   1   1  13        0.97        0.00      2.23 o 
   2   1  13       42.75       47.51      5.58 o 
   3   1  13        5.20        8.43      3.67 o 
   4   1  13        0.07        4.40      3.43 o 
   5   1  13       17.96       25.87      5.88 o 
  -5   2  13       27.40       31.60      4.30 o 
  -4   2  13        7.64        3.85      2.36 o 
  -3   2  13      406.61      382.46      9.97 o 
  -2   2  13       10.31       12.53      2.50 o 
  -1   2  13      259.37      225.92      7.70 o 
   0   2  13        3.89        1.06      1.90 o 
   1   2  13       37.41       43.54      7.26 o 
   2   2  13      151.93      156.70     12.94 o 
   3   2  13       49.12       69.40      7.01 o 
   4   2  13       36.40       26.63     23.02 o 
   5   2  13        3.35        0.00      5.56 o 
  -5   3  13        3.13        8.36      3.46 o 
  -4   3  13       33.29       32.37      4.77 o 
  -3   3  13        0.16        0.00      1.94 o 
  -2   3  13      289.35      275.20      9.34 o 
  -1   3  13       19.60       15.61      2.59 o 
   0   3  13      328.55      335.72      9.71 o 
   1   3  13       88.46       92.48      6.75 o 
   2   3  13       81.81       91.74      7.04 o 
   3   3  13       14.31       17.43      6.28 o 
   4   3  13       16.65        7.99      6.42 o 
   5   3  13        4.59        3.76      6.57 o 
  -5   4  13       12.83       10.75      4.00 o 
  -4   4  13       84.37       75.52      8.24 o 
  -3   4  13        4.14        2.73      4.04 o 
  -2   4  13        0.15        2.63      2.23 o 
  -1   4  13      826.02      740.51     35.28 o 
   0   4  13       62.71       62.02      4.77 o 
   1   4  13       91.45       60.93      5.81 o 
   2   4  13      130.77      124.73     12.70 o 
   3   4  13       15.97        9.20      5.60 o 
   4   4  13       29.75       26.10      8.41 o 
  -4   5  13       36.10       47.48      6.10 o 
  -3   5  13        0.79        0.00      2.67 o 
  -2   5  13        1.09        0.00      2.69 o 
  -1   5  13       29.21       33.83      4.10 o 
   0   5  13       46.41       47.53      4.62 o 
   1   5  13       45.61       25.74      7.10 o 
   2   5  13        0.21        0.16      4.21 o 
   3   5  13        3.35        8.86      6.16 o 
   4   5  13       19.46       16.33      8.43 o 
  -4   6  13       47.79       49.08      6.65 o 
  -3   6  13       17.05       16.13      4.40 o 
  -2   6  13        2.56        8.64      3.59 o 
  -1   6  13       10.60        9.24      8.01 o 
   0   6  13        1.33        1.97      3.36 o 
   1   6  13        6.35        7.43      5.31 o 
   2   6  13        0.03        0.93      4.92 o 
   3   6  13       13.98       22.06      8.08 o 
  -3   7  13        2.41        1.05      3.64 o 
  -2   7  13        4.88       10.55      6.05 o 
  -1   7  13        4.88        0.00      7.81 o 
   0   7  13        9.46       21.85      8.56 o 
   2   7  13        6.53        8.09      6.65 o 
  -4   0  14       78.56       64.39      9.13 o 
  -2   0  14      104.74      104.60      6.96 o 
   0   0  14       42.85       52.80      8.15 o 
   2   0  14      326.07      340.69     18.94 o 
   4   0  14       70.38       78.91     11.35 o 
  -5   1  14       84.74      105.04      6.55 o 
  -4   1  14        4.48        3.00      2.26 o 
  -3   1  14      143.69      132.03      6.02 o 
  -2   1  14        9.11       11.91      3.44 o 
  -1   1  14      208.80      215.82      6.28 o 
   0   1  14      103.10       90.02      7.05 o 
   1   1  14      479.03      465.35     15.15 o 
   2   1  14        7.37        2.76      3.20 o 
   3   1  14        4.88        1.35      3.16 o 
   4   1  14        7.57        8.90      4.17 o 
   5   1  14       16.04       12.48      5.15 o 
  -5   2  14       10.12        5.09      2.96 o 
  -4   2  14       36.62       40.87      4.37 o 
  -3   2  14      123.41      124.09      5.91 o 
  -2   2  14      265.09      262.10      8.72 o 
  -1   2  14      201.27      193.42      8.55 o 
   0   2  14        0.12        0.00      2.53 o 
   1   2  14      130.51      130.59      7.99 o 
   2   2  14        3.56        1.06      3.49 o 
   3   2  14       32.43       26.63      5.01 o 
   4   2  14      183.57      229.60     18.58 o 
   5   2  14       18.19       24.24      9.08 o 
  -5   3  14       45.75       51.17      6.29 o 
  -4   3  14      112.41      113.23      6.38 o 
  -3   3  14        0.79        0.97      2.43 o 
  -2   3  14       54.20       50.06      4.74 o 
  -1   3  14       23.47       26.06      3.10 o 
   0   3  14        3.85        0.00      2.63 o 
   1   3  14       17.34       14.73      4.11 o 
   2   3  14       65.90       64.39     15.00 o 
   3   3  14       62.75       68.89     10.88 o 
   4   3  14        0.00        0.00      4.83 o 
  -5   4  14        1.29        0.00      3.27 o 
  -4   4  14       41.59       35.79      6.55 o 
  -3   4  14        0.80        6.56      3.01 o 
  -2   4  14       37.91       41.89      3.90 o 
  -1   4  14        1.61        0.00      1.81 o 
   0   4  14      177.13      177.85      9.70 o 
   1   4  14       44.24       37.75      5.16 o 
   2   4  14       56.56       63.78     10.05 o 
   3   4  14        0.17        5.81      5.28 o 
   4   4  14       46.84       61.94     11.98 o 
  -4   5  14       24.45       21.50      5.10 o 
  -3   5  14       32.69       34.31      5.03 o 
  -2   5  14        1.13        0.16      3.21 o 
  -1   5  14      152.67      147.45      6.75 o 
   0   5  14        9.08       14.85      4.27 o 
   1   5  14       70.65       61.38      9.52 o 
   2   5  14       21.50       14.15      6.31 o 
   3   5  14       20.58       30.75      8.72 o 
   4   5  14        2.09        6.01      6.03 o 
  -3   6  14       58.83       54.57      8.42 o 
  -2   6  14       38.53       33.21      4.98 o 
  -1   6  14       12.04       11.17      5.64 o 
   0   6  14        0.92        0.00      4.32 o 
   1   6  14        0.71        0.00      4.13 o 
   2   6  14        5.76        0.71      5.32 o 
   3   6  14        0.64        7.15      6.84 o 
  -2   7  14        6.13        3.28      4.43 o 
  -1   7  14       11.98        6.20      7.32 o 
   2   7  14        0.47        1.16      6.07 o 
  -5   0  15        1.34        9.43      6.37 o 
  -3   0  15      326.43      346.66     13.68 o 
  -1   0  15      351.49      350.60     19.54 o 
   1   0  15       16.63       14.71      5.47 o 
   3   0  15        5.89        0.00      3.73 o 
   5   0  15        2.18        0.00      6.16 o 
  -5   1  15        0.57        0.00      2.56 o 
  -4   1  15       87.64      104.03      6.00 o 
  -3   1  15        0.07        0.23      1.97 o 
  -2   1  15       48.30       35.45      3.71 o 
  -1   1  15      172.24      176.02      9.87 o 
   0   1  15      391.46      352.03     13.48 o 
   1   1  15       23.78       17.82      4.19 o 
   2   1  15      231.93      237.09     20.01 o 
   3   1  15        4.58        5.14      3.63 o 
   4   1  15       32.59       33.55     11.41 o 
   5   1  15       23.07        4.70      6.59 o 
  -5   2  15        2.10        3.57      3.02 o 
  -4   2  15       13.04        8.40      3.50 o 
  -3   2  15       77.76       82.38      9.40 o 
  -2   2  15       43.10       44.07      4.80 o 
  -1   2  15      874.37      893.27     18.75 o 
   0   2  15      111.61       97.33      7.42 o 
   1   2  15        0.39        0.01      2.86 o 
   2   2  15       42.02       26.60      4.78 o 
   3   2  15        0.68        3.18      3.28 o 
   4   2  15       49.68       49.31     10.48 o 
  -5   3  15        0.91        2.78      3.47 o 
  -4   3  15      105.99      113.50      9.13 o 
  -3   3  15       63.58       54.63      4.50 o 
  -2   3  15       35.69       32.86      3.56 o 
  -1   3  15       17.92       22.39      3.75 o 
   0   3  15       53.32       50.99      5.90 o 
   1   3  15        1.93        0.00      2.72 o 
   2   3  15        0.32        0.00      2.38 o 
   3   3  15        2.72        1.81      4.98 o 
   4   3  15        0.51        5.79      5.88 o 
  -4   4  15        0.14        0.00      3.96 o 
  -3   4  15       30.55       30.66      4.68 o 
  -2   4  15        0.04        2.04      2.26 o 
  -1   4  15       75.69       67.73      5.35 o 
   0   4  15       16.59        7.54      3.54 o 
   1   4  15        4.49        0.06      3.41 o 
   2   4  15       21.35       21.59      7.18 o 
   3   4  15       48.84       64.37     11.38 o 
   4   4  15        0.77        0.00      6.17 o 
  -4   5  15       20.37       17.57      5.31 o 
  -3   5  15       13.52       13.63      4.00 o 
  -2   5  15       44.71       34.28      4.84 o 
  -1   5  15       22.70       13.41      8.72 o 
   0   5  15      108.37      119.98     19.44 o 
   1   5  15       21.04       28.88      7.71 o 
   2   5  15       35.51       30.62      8.49 o 
   3   5  15        7.67       20.39      8.06 o 
  -3   6  15        1.57        5.45      3.77 o 
  -2   6  15       62.01       69.08      6.54 o 
  -1   6  15       59.85       63.53     11.13 o 
   0   6  15        2.59        0.00      4.32 o 
   1   6  15        0.05        4.11      5.50 o 
   2   6  15        0.66        2.52      5.60 o 
  -1   7  15        0.10        5.17      7.12 o 
  -4   0  16        5.46        0.00      3.47 o 
  -2   0  16      144.78      158.83      8.64 o 
   0   0  16       28.25       25.36      6.82 o 
   2   0  16       69.13       56.03      9.30 o 
   4   0  16        6.91       18.97      7.53 o 
  -5   1  16       75.29       86.89      6.46 o 
  -4   1  16       70.82       61.91      5.15 o 
  -3   1  16       37.70       43.07      4.11 o 
  -2   1  16       62.08       59.52      4.20 o 
  -1   1  16       80.41       74.72      7.23 o 
   0   1  16        1.94        0.00      3.79 o 
   1   1  16      170.07      175.91      9.67 o 
   2   1  16        0.04        0.86      4.19 o 
   3   1  16        0.02        0.00      3.18 o 
   4   1  16        4.86        4.70      4.22 o 
  -5   2  16        3.80        6.91      3.27 o 
  -4   2  16       25.09       19.03      4.03 o 
  -3   2  16       32.69       25.40      5.04 o 
  -2   2  16        9.11       14.51      2.68 o 
  -1   2  16       81.50       86.09     10.73 o 
   0   2  16      269.76      265.85     11.99 o 
   1   2  16      120.09       94.80      7.63 o 
   2   2  16      124.16      119.32      8.63 o 
   3   2  16        0.28        0.00      3.12 o 
   4   2  16       30.14       36.25      9.89 o 
  -4   3  16        3.26        6.38      3.25 o 
  -3   3  16      107.35      115.86      6.18 o 
  -2   3  16        0.98        2.08      2.10 o 
  -1   3  16        5.93       10.93      4.03 o 
   0   3  16        3.90        4.98      3.14 o 
   1   3  16       85.78       85.96      7.35 o 
   2   3  16       43.15       21.86      4.83 o 
   3   3  16        6.96        9.90      6.12 o 
   4   3  16        7.03       15.36      7.50 o 
  -4   4  16        6.60        7.73      4.60 o 
  -3   4  16       51.96       52.10      5.63 o 
  -2   4  16       27.25       36.81      3.99 o 
  -1   4  16       41.03       37.80      5.69 o 
   0   4  16        1.72        0.13      3.14 o 
   1   4  16       36.76       23.84      6.96 o 
   2   4  16        9.79       12.73      6.19 o 
   3   4  16        7.66        8.89      6.38 o 
  -3   5  16        4.87       10.16      3.88 o 
  -2   5  16       23.13       25.16      7.35 o 
  -1   5  16        0.29        0.44      4.12 o 
   0   5  16       13.99       16.39      6.14 o 
   1   5  16        8.97       18.08      7.19 o 
   2   5  16       22.04        7.28      6.04 o 
   3   5  16       32.94       19.92      7.50 o 
  -2   6  16        6.56       13.50      5.30 o 
   0   6  16       23.95       26.60      8.06 o 
   1   6  16        1.84        6.50      6.04 o 
   2   6  16        0.81        7.28      6.57 o 
  -5   0  17        3.84       10.94      4.93 o 
  -3   0  17      113.31      128.64     24.68 o 
  -1   0  17     1050.14     1137.60     42.15 o 
   1   0  17       35.60       45.96      8.50 o 
   3   0  17        1.25        2.20      5.11 o 
  -5   1  17        2.97        6.63      3.30 o 
  -4   1  17       91.10       96.80      9.59 o 
  -3   1  17      115.56      111.95      6.00 o 
  -2   1  17        1.87        0.00      2.92 o 
  -1   1  17       74.23       79.93      7.62 o 
   0   1  17       36.40       31.61      9.90 o 
   1   1  17       20.74       20.51      4.46 o 
   2   1  17      120.30      118.52      8.95 o 
   3   1  17       10.96        8.55      9.59 o 
   4   1  17       18.32       20.56      5.74 o 
  -4   2  17       18.80       12.43      3.35 o 
  -3   2  17       34.39       41.64      4.26 o 
  -2   2  17        1.09        0.00      3.23 o 
  -1   2  17       59.88       53.85     12.27 o 
   0   2  17       91.52       96.13     12.65 o 
   1   2  17       34.01       28.58      7.50 o 
   2   2  17        1.49        0.00      4.75 o 
   3   2  17       10.20       15.04      4.90 o 
   4   2  17        0.22        0.00      5.67 o 
  -4   3  17       74.21       83.86      6.02 o 
  -3   3  17        7.45        7.67      3.03 o 
  -2   3  17       29.47       29.35      5.68 o 
  -1   3  17       21.01       22.85      5.44 o 
   0   3  17      119.98      131.80     20.28 o 
   1   3  17        0.00        1.71      3.18 o 
   2   3  17       77.68       73.33      7.50 o 
   3   3  17        0.66        0.00      5.45 o 
   4   3  17       29.71       55.53     12.02 o 
  -4   4  17        2.15        5.28      3.89 o 
  -3   4  17        3.61       12.65      3.85 o 
  -2   4  17       16.06       16.70      3.88 o 
  -1   4  17       55.01       57.57      6.82 o 
   0   4  17       21.70       18.09      4.50 o 
   1   4  17        0.77        2.29      3.16 o 
   2   4  17       11.52        4.89      5.56 o 
   3   4  17        0.00        0.00      5.39 o 
  -3   5  17       23.46       28.49      5.07 o 
  -2   5  17       14.46        6.48      6.78 o 
  -1   5  17        4.01        0.39      3.54 o 
   0   5  17       22.61       18.60      7.10 o 
   1   5  17        2.18        2.98      5.75 o 
   2   5  17        4.28       10.98      7.13 o 
  -2   6  17        8.48       16.05      8.61 o 
   0   6  17        0.91        9.37      6.14 o 
   1   6  17        8.04        7.68      6.42 o 
  -4   0  18       28.35       25.63      5.68 o 
  -2   0  18       18.68        9.45      5.78 o 
   0   0  18      989.76     1060.53     40.47 o 
   2   0  18       85.77      100.53     12.39 o 
   4   0  18       12.43       21.22      9.20 o 
  -4   1  18        7.06        3.95      2.97 o 
  -3   1  18      121.00      124.36      6.43 o 
  -2   1  18        8.53       13.56      4.80 o 
  -1   1  18      129.71      126.32      9.51 o 
   0   1  18       27.82       26.01      5.20 o 
   1   1  18       50.58       54.06      6.73 o 
   2   1  18       37.10       30.93      5.51 o 
   3   1  18        1.90        0.00      3.41 o 
   4   1  18        8.04        2.22      4.59 o 
  -4   2  18        0.02        0.00      2.60 o 
  -3   2  18       19.08       19.19      6.24 o 
  -2   2  18       25.22       29.48      5.75 o 
  -1   2  18        2.62        4.56      3.74 o 
   0   2  18       16.67       13.07      4.45 o 
   1   2  18        0.18        0.00      3.14 o 
   2   2  18        1.37        0.00      2.81 o 
   3   2  18        6.87        8.21      7.57 o 
  -4   3  18        1.72        1.16      2.92 o 
  -3   3  18       55.43       56.87      5.90 o 
  -2   3  18        0.03        1.41      3.92 o 
  -1   3  18        1.46        3.65      3.45 o 
   0   3  18        8.30        4.86      3.46 o 
   1   3  18       46.99       49.87      6.51 o 
   2   3  18        4.80        0.20      3.68 o 
   3   3  18       17.68       18.42      8.22 o 
  -3   4  18        1.86        5.52      4.46 o 
  -2   4  18       51.69       83.53      8.37 o 
  -1   4  18       31.98       31.02      5.84 o 
   0   4  18       44.14       40.86      6.17 o 
   1   4  18        9.37       13.79      4.63 o 
   2   4  18        1.49        5.04      5.76 o 
   3   4  18        2.62        0.00      5.23 o 
  -2   5  18        8.63       15.02      7.75 o 
  -1   5  18        2.60        8.05      4.40 o 
   0   5  18        0.96        7.16      5.94 o 
   1   5  18       12.40       12.38      6.87 o 
   2   5  18        1.71        0.00      5.82 o 
   0   6  18       14.75        9.70      6.19 o 
  -3   0  19       27.48       45.40     10.46 o 
  -1   0  19       19.56       23.55      7.53 o 
   1   0  19      250.45      256.94     18.24 o 
   3   0  19       20.47       17.55      7.91 o 
  -4   1  19      104.47      120.22      9.89 o 
  -3   1  19       33.62       48.42      7.63 o 
  -2   1  19        0.03        9.05      4.59 o 
  -1   1  19       54.83       53.93      7.33 o 
   0   1  19        2.84        0.00      5.25 o 
   1   1  19        0.15        0.00      3.36 o 
   2   1  19       91.34      100.90     10.33 o 
   3   1  19        1.49        0.00      5.87 o 
  -4   2  19        3.03        1.48      3.23 o 
  -3   2  19       10.34       21.76      6.05 o 
  -2   2  19        9.69        3.29      4.37 o 
  -1   2  19      106.91      107.29     12.08 o 
   0   2  19        4.28        3.78      3.56 o 
   1   2  19       12.37       22.58      6.98 o 
   2   2  19        0.77        0.00      5.02 o 
   3   2  19        6.93        6.95      4.71 o 
  -3   3  19       33.92       46.84     10.52 o 
  -2   3  19       29.92       18.66      5.31 o 
  -1   3  19        9.81       10.09      4.14 o 
   0   3  19       14.47       13.00      4.55 o 
   1   3  19        3.93        1.89      3.57 o 
   2   3  19       49.76       50.90      7.06 o 
   3   3  19        6.19        0.00      5.81 o 
  -3   4  19        1.22        8.64      7.65 o 
  -2   4  19        2.52        4.88      4.27 o 
  -1   4  19       57.09       45.91      6.92 o 
   0   4  19        1.23        1.47      3.62 o 
   1   4  19        5.42       16.98      7.25 o 
   2   4  19        0.94        5.50      6.25 o 
  -1   5  19        1.74        5.79      4.44 o 
   0   5  19        2.93        0.00      4.64 o 
   1   5  19        1.50        4.58      5.82 o 
  -2   0  20       10.13       21.16      8.43 o 
   0   0  20        0.91       11.24      6.22 o 
   2   0  20        6.55        5.82      6.34 o 
  -3   1  20      153.89      169.14     12.17 o 
  -2   1  20       12.37       12.92      5.02 o 
  -1   1  20       31.27       27.05      6.05 o 
   0   1  20        0.77        2.37      3.57 o 
   1   1  20       20.80       21.27      5.35 o 
   2   1  20        1.66        6.32      4.29 o 
   3   1  20        2.08        4.75      5.70 o 
  -3   2  20        0.14        0.56      4.33 o 
  -2   2  20        9.44       12.57      6.34 o 
  -1   2  20       92.22       95.98      9.14 o 
   0   2  20      254.44      257.04     13.39 o 
   1   2  20        0.00        0.00      3.41 o 
   2   2  20        3.08        2.67      3.93 o 
  -3   3  20       32.08       31.61     13.17 o 
  -2   3  20        8.30        7.01      4.68 o 
  -1   3  20       39.72       45.21      7.76 o 
   0   3  20        3.84        0.00      3.13 o 
   1   3  20        7.05        8.27      4.47 o 
   2   3  20        3.63        3.14      4.07 o 
  -2   4  20       59.42       68.48      8.19 o 
  -1   4  20        0.23        0.89      5.17 o 
   0   4  20       40.47       53.69      7.43 o 
   1   4  20        3.04        0.00      5.31 o 
  -3   0  21        3.59        0.00      5.48 o 
  -1   0  21        8.30        0.52      5.35 o 
   1   0  21        1.71        2.31      5.39 o 
  -3   1  21       10.38       12.91      5.26 o 
  -2   1  21       22.92       32.19      6.81 o 
  -1   1  21        6.63        8.60      8.22 o 
   0   1  21        0.17        1.86      3.71 o 
   1   1  21        4.03        0.34      4.22 o 
   2   1  21       46.96       44.76      7.35 o 
  -2   2  21       14.77       19.72      6.06 o 
  -1   2  21        0.69        2.19      4.22 o 
   0   2  21       88.52       81.29      8.71 o 
   1   2  21       84.24       80.03      8.62 o 
   2   2  21        7.43        7.41     10.43 o 
  -2   3  21        8.36        4.15      4.56 o 
  -1   3  21       37.35       34.62      6.89 o 
   0   3  21        8.79        8.87      5.36 o 
   1   3  21        0.00        0.00      3.17 o 
   0   4  21        0.16        0.00      4.00 o 
  -2   0  22       15.13       16.02      7.44 o 
   0   0  22       85.49       88.79     12.98 o 
  -2   1  22        1.41        0.00      5.22 o 
  -1   1  22       34.30       38.29      7.30 o 
   0   1  22        0.30        1.21      4.14 o 
   1   1  22        3.08        1.69      4.66 o 
  -1   2  22       10.85        0.00      6.00 o 
   0   2  22        3.94        5.19      4.47 o 
   1   2  22        8.37       11.36      5.15 o 
  -1   0  23       35.70       41.03     11.01 o 
                                                 
